# Supplementary material for: The Mechanism of the Nucleus Accumbens–Ventral Pallidum Pathway Mediated by Drug Withdrawal-Induced High-Seeking Motivation in Cocaine Addiction
Source: Int J Mol Sci. 2024 Oct 29;25(21):11612. doi: 10.3390/ijms252111612 (PMC11546546; doi:10.3390/ijms252111612)
Supplement: Supplementary file 1 [file ijms-25-11612-s001.zip]

Archive with 1 entries (1 files):
- ijms-3235344-supplementary.pdf
